# Supplementary material for: Integrated Metabolomics and Transcriptomics Reveal the Key Role of Flavonoids in the Cold Tolerance of Chrysanthemum
Source: Int J Mol Sci. 2024 Jul 10;25(14):7589. doi: 10.3390/ijms25147589 (PMC11276724; doi:10.3390/ijms25147589)
Supplement: Supplementary file 1 [file ijms-25-07589-s001.zip › Table S1.xlsx]

## Sheet: Sheet1
Table S1. Detailed information about the genes in the correlation network
Gene	Name
novel.14850	3GT-1
CHR00038381	3GT-2
CHR00018247	3MAT1
CHR00058370	3MAT2-1
CHR00058369	3MAT2-2
novel.34811	ANS-1
CHR00054730	ANS-2
CHR00050938	ANS-3
CHR00050937	ANS-4
CHR00004652	ANS-5
novel.21076	CHI-1
CHR00071025	CHI-2
CHR00071024	CHI-3
CHR00036904	CHI-4
CHR00080912	CHS-1
CHR00062418	CHS-2
CHR00019176	CHS-3
CHR00019175	CHS-4
CHR00058078	DFR-1
CHR00058077	DFR-2
CHR00037184	F3H
novel.6031	F3'H-1
CHR00064576	F3'H-2
CHR00035770	F3'H-3
CHR00004224	F3'H-4
CHR00027766	FLS-1
CHR00023554	FLS-2
CHR00000448	FLS-3
CHR00030779	FNS
CHR00027517	LODX
CHR00058326	PAL
