# Supplementary material for: Integrated Metabolomics and Transcriptomics Reveal the Key Role of Flavonoids in the Cold Tolerance of Chrysanthemum
Source: Int J Mol Sci. 2024 Jul 10;25(14):7589. doi: 10.3390/ijms25147589 (PMC11276724; doi:10.3390/ijms25147589)
Supplement: Supplementary file 1 [file ijms-25-07589-s001.zip › Table S2.xlsx]

## Sheet: Sheet1
Table S2:Temperature and humidity data of the chrysanthemum planting area
Time	Temperature °C	Humidity %
2022-09-15 00:12:48	17.3	82.6
2022-09-15 01:52:48	17.1	83.3
2022-09-15 03:32:48	17	82.9
2022-09-15 05:12:48	16.9	83.3
2022-09-15 06:52:48	18	83.2
2022-09-15 08:32:48	20.3	75.8
2022-09-15 10:12:48	21.1	66.5
2022-09-15 11:52:48	21.9	65.3
2022-09-15 13:32:48	20.8	67.4
2022-09-15 15:12:48	22.9	61.6
2022-09-15 16:52:48	20.1	70
2022-09-15 18:32:48	17.9	77
2022-09-15 20:12:48	16.7	80.4
2022-09-15 21:52:48	16.6	84.8
2022-09-15 23:32:48	15	87.5
2022-09-16 01:12:48	14	90.2
2022-09-16 02:52:48	13.5	90.1
2022-09-16 04:32:48	14.6	85.5
2022-09-16 06:12:48	15	84.1
2022-09-16 07:52:48	18.3	72.8
2022-09-16 09:32:48	22.4	59.7
2022-09-16 11:12:48	23	53.3
2022-09-16 12:52:48	23.3	50.8
2022-09-16 14:32:48	21.9	56.1
2022-09-16 16:12:48	20.7	62.7
2022-09-16 17:52:48	19.2	67.6
2022-09-16 19:32:48	17	69.9
2022-09-16 21:12:48	15.5	74.8
2022-09-16 22:52:48	15.6	75.6
2022-09-17 00:32:48	15.2	79.3
2022-09-17 02:12:48	15.2	78.9
2022-09-17 03:52:48	15.1	79.7
2022-09-17 05:32:48	15	81.7
2022-09-17 07:12:48	15.7	81.4
2022-09-17 08:52:48	17	80.5
2022-09-17 10:32:48	17.8	77.8
2022-09-17 12:12:48	17.5	80.6
2022-09-17 13:52:48	21.3	67.9
2022-09-17 15:32:48	19.8	72.6
2022-09-17 17:12:48	19.1	74.6
2022-09-17 18:52:48	18.7	75.8
2022-09-17 20:32:48	17.3	79.7
2022-09-17 22:12:48	17.2	82.6
2022-09-17 23:52:48	17	82.1
2022-09-18 01:32:48	16.1	84.7
2022-09-18 03:12:48	15.4	88.4
2022-09-18 04:52:48	15	66.4
2022-09-18 06:32:48	17.4	60.4
2022-09-18 08:12:48	20.9	43.8
2022-09-18 09:52:48	21.5	37.4
2022-09-18 11:32:48	20.3	39.4
2022-09-18 13:12:48	18.9	43.5
2022-09-18 14:52:48	17.8	46.5
2022-09-18 16:32:48	17.6	46.5
2022-09-18 18:12:48	17	49.5
2022-09-18 19:52:48	15.9	49.3
2022-09-18 21:32:48	13.3	54.9
2022-09-18 23:12:48	11.5	62.2
2022-09-19 00:52:48	10.7	65.6
2022-09-19 02:32:48	10.2	68.2
2022-09-19 04:12:48	9.3	71
2022-09-19 05:52:48	8.7	73.5
2022-09-19 07:32:48	17.3	47
2022-09-19 09:12:48	23.1	30.4
2022-09-19 10:52:48	16.8	35.3
2022-09-19 12:32:48	16.9	41.2
2022-09-19 14:12:48	22.6	47.1
2022-09-19 15:52:48	23.8	33.7
2022-09-19 17:32:48	13.8	60.6
2022-09-19 19:12:48	7.5	43.2
2022-09-19 20:52:48	4.1	58.7
2022-09-19 22:32:48	3.7	64.9
2022-09-20 00:12:48	5.1	57.5
2022-09-20 01:52:48	3.8	63.1
2022-09-20 03:32:48	4.4	64.5
2022-09-20 05:12:48	2.9	70.2
2022-09-20 06:52:48	4.7	69.7
2022-09-20 08:32:48	14.6	52.6
2022-09-20 10:12:48	20.6	37.3
2022-09-20 11:52:48	22.3	33
2022-09-20 13:32:48	22.3	29.1
2022-09-20 15:12:48	15.3	35.7
2022-09-20 16:52:48	14.1	37.7
2022-09-20 18:32:48	9	56.7
2022-09-20 20:12:48	8.7	58.5
2022-09-20 21:52:48	7	63.2
2022-09-20 23:32:48	9.2	54.8
2022-09-21 01:12:48	9.1	53.3
2022-09-21 02:52:48	7.1	61.4
2022-09-21 04:32:48	7.5	60.1
2022-09-21 06:12:48	8.2	61.6
2022-09-21 07:52:48	11.8	59.4
2022-09-21 09:32:48	21.3	44.9
2022-09-21 11:12:48	24.5	39.8
2022-09-21 12:52:48	27.5	35.2
2022-09-21 14:32:48	23.5	35.4
2022-09-21 16:12:48	21.8	36.3
2022-09-21 17:52:48	19.4	40.9
2022-09-21 19:32:48	17.7	48.5
2022-09-21 21:12:48	16.6	52.9
2022-09-21 22:52:48	15.5	58.1
2022-09-22 00:32:48	14.5	59.4
2022-09-22 02:12:48	14.1	57.9
2022-09-22 03:52:48	13.3	60.1
2022-09-22 05:32:48	12	63.2
2022-09-22 07:12:48	13.6	60.2
2022-09-22 08:52:48	20.9	47.4
2022-09-22 10:32:48	24.6	42
2022-09-22 12:12:48	26.3	39.5
2022-09-22 13:52:48	22.3	45.5
2022-09-22 15:32:48	20.2	49.9
2022-09-22 17:12:48	19	51.7
2022-09-22 18:52:48	17.2	64
2022-09-22 20:32:48	14.2	77.9
2022-09-22 22:12:48	13.8	81
2022-09-22 23:52:48	13.4	82.9
2022-09-23 01:32:48	13.4	83.3
2022-09-23 03:12:48	13	84
2022-09-23 04:52:48	13.3	82.5
2022-09-23 06:32:48	13	83.2
2022-09-23 08:12:48	13.5	83.3
2022-09-23 09:52:48	14.9	82.9
2022-09-23 11:32:48	15.3	79.3
2022-09-23 13:12:48	15.2	82.5
2022-09-23 14:52:48	14.4	83.5
2022-09-23 16:32:48	13.9	85.4
2022-09-23 18:12:48	12.7	85.8
2022-09-23 19:52:48	12.5	87.7
2022-09-23 21:32:48	12.1	88.7
2022-09-23 23:12:48	11.8	88.9
2022-09-24 00:52:48	11.5	88.9
2022-09-24 02:32:48	11.2	89.9
2022-09-24 04:12:48	11.5	90.3
2022-09-24 05:52:48	11.6	90.4
2022-09-24 07:32:48	11.6	90.4
2022-09-24 09:12:48	19	82.1
2022-09-24 10:52:48	23.7	56.9
2022-09-24 12:32:48	23.6	54.9
2022-09-24 14:12:48	23.6	50.8
2022-09-24 15:52:48	24	46.7
2022-09-24 17:32:48	14.8	63.6
2022-09-24 19:12:48	10.4	75.5
2022-09-24 20:52:48	8.6	79.9
2022-09-24 22:32:48	8.4	82.6
2022-09-25 00:12:48	10	79.8
2022-09-25 01:52:48	9.6	77.7
2022-09-25 03:32:48	8.8	81.1
2022-09-25 05:12:48	9	81.5
2022-09-25 06:52:48	10.6	79.6
2022-09-25 08:32:48	17.5	68.6
2022-09-25 10:12:48	23	56.8
2022-09-25 11:52:48	25.8	49
2022-09-25 13:32:48	28.2	40.2
2022-09-25 15:12:48	22.6	46
2022-09-25 16:52:48	20.7	51.5
2022-09-25 18:32:48	18.6	55.7
2022-09-25 20:12:48	17.1	60.3
2022-09-25 21:52:48	15.8	65.2
2022-09-25 23:32:48	14.5	71.6
2022-09-26 01:12:48	12.6	75.9
2022-09-26 02:52:48	12.1	67.7
2022-09-26 04:32:48	9.9	65.9
2022-09-26 06:12:48	8.1	74.6
2022-09-26 07:52:48	13.2	62
2022-09-26 09:32:48	21.6	43.8
2022-09-26 11:12:48	23.8	37.6
2022-09-26 12:52:48	26.6	33.4
2022-09-26 14:32:48	20.5	38.9
2022-09-26 16:12:48	17.9	53.1
2022-09-26 17:52:48	13.7	66.6
2022-09-26 19:32:48	12.7	71.2
2022-09-26 21:12:48	11.8	74
2022-09-26 22:52:48	10.2	75.4
2022-09-27 00:32:48	9.5	77.2
2022-09-27 02:12:48	9.3	77.2
2022-09-27 03:52:48	9.8	76.1
2022-09-27 05:32:48	9.2	76.8
2022-09-27 07:12:48	11.3	78.9
2022-09-27 08:52:48	19.7	68.2
2022-09-27 10:32:48	24.7	62
2022-09-27 12:12:48	26.6	53.3
2022-09-27 13:52:48	26.4	47.1
2022-09-27 15:32:48	22.9	49.2
2022-09-27 17:12:48	19.9	54.9
2022-09-27 18:52:48	19.2	61.5
2022-09-27 20:32:48	17.8	66.8
2022-09-27 22:12:48	16.9	71.6
2022-09-27 23:52:48	15.7	75.2
2022-09-28 01:32:48	15.7	77.3
2022-09-28 03:12:48	15	78
2022-09-28 04:52:48	14.7	77.9
2022-09-28 06:32:48	15.7	78.6
2022-09-28 08:12:48	17.6	75.7
2022-09-28 09:52:48	20.8	70.2
2022-09-28 11:32:48	25	64
2022-09-28 13:12:48	24.3	61.4
2022-09-28 14:52:48	21	65.1
2022-09-28 16:32:48	18.7	69.3
2022-09-28 18:12:48	15.8	71.8
2022-09-28 19:52:48	13.1	74.7
2022-09-28 21:32:48	12	69.3
2022-09-28 23:12:48	9.8	71
2022-09-29 00:52:48	9.3	74.3
2022-09-29 02:32:48	9.8	76.9
2022-09-29 04:12:48	11	78.8
2022-09-29 05:52:48	12.2	80.6
2022-09-29 07:32:48	14.8	79.6
2022-09-29 09:12:48	20.9	75
2022-09-29 10:52:48	24.9	63
2022-09-29 12:32:48	26.9	50.8
2022-09-29 14:12:48	25.6	51.1
2022-09-29 15:52:48	24.7	48.4
2022-09-29 17:32:48	22.2	52.7
2022-09-29 19:12:48	21.2	58
2022-09-29 20:52:48	19.7	64.4
2022-09-29 22:32:48	18.4	70.1
2022-09-30 00:12:48	17.8	73.5
2022-09-30 01:52:48	16.7	76.7
2022-09-30 03:32:48	15.7	79.4
2022-09-30 05:12:48	15.4	81.4
2022-09-30 06:52:48	16.2	82.3
2022-09-30 08:32:48	17.4	80.6
2022-09-30 10:12:48	19.2	74.7
2022-09-30 11:52:48	23	60.2
2022-09-30 13:32:48	21.2	64.7
2022-09-30 15:12:48	22.5	64.4
2022-09-30 16:52:48	17.6	82.7
2022-09-30 18:32:48	16.7	85.6
2022-09-30 20:12:48	15.2	86
2022-09-30 21:52:48	13.2	85.9
2022-09-30 23:32:48	11.6	86.3
2022-10-01 01:12:48	9.6	85.5
2022-10-01 02:52:48	8.7	85.7
2022-10-01 04:32:48	8.2	85.5
2022-10-01 06:12:48	7.7	85.1
2022-10-01 07:52:48	8.7	84.9
2022-10-01 09:32:48	10.2	82.6
2022-10-01 11:12:48	12.1	79.9
2022-10-01 12:52:48	16.6	69.8
2022-10-01 14:32:48	13.9	70.6
2022-10-01 16:12:48	12.5	75
2022-10-01 17:52:48	9.5	80.9
2022-10-01 19:32:48	8.4	84.4
2022-10-01 21:12:48	8.2	86.3
2022-10-01 22:52:48	8	87.3
2022-10-02 00:32:48	7.8	88.3
2022-10-02 02:12:48	8.4	88.8
2022-10-02 03:52:48	10.1	88.9
2022-10-02 05:32:48	11.1	89.5
2022-10-02 07:12:48	12.7	89.2
2022-10-02 08:52:48	16.5	85.6
2022-10-02 10:32:48	19.3	81
2022-10-02 12:12:48	20.5	74.1
2022-10-02 13:52:48	21.3	74.7
2022-10-02 15:32:48	19.3	76.8
2022-10-02 17:12:48	16	81.9
2022-10-02 18:52:48	13.8	84.9
2022-10-02 20:32:48	13.8	85.7
2022-10-02 22:12:48	12.7	87
2022-10-02 23:52:48	12.8	87.7
2022-10-03 01:32:48	12.6	86.9
2022-10-03 03:12:48	12.3	86.9
2022-10-03 04:52:48	10.7	86.1
2022-10-03 06:32:48	9.2	87.6
2022-10-03 08:12:48	8.7	88.9
2022-10-03 09:52:48	8.4	90.6
2022-10-03 11:32:48	8.3	90.9
2022-10-03 13:12:48	7.7	91.5
2022-10-03 14:52:48	7.2	92
2022-10-03 16:32:48	6.7	92.2
2022-10-03 18:12:48	5.3	92.5
2022-10-03 19:52:48	4.9	92.8
2022-10-03 21:32:48	4.2	93.2
2022-10-03 23:12:48	4	93.2
2022-10-04 00:52:48	3.7	93.1
2022-10-04 02:32:48	2.6	93.1
2022-10-04 04:12:48	1.9	92.9
2022-10-04 05:52:48	1.6	93.2
2022-10-04 07:32:48	1.6	93.2
2022-10-04 09:12:48	7.9	93.3
2022-10-04 10:52:48	22.1	49.6
2022-10-04 12:32:48	21.9	42.8
2022-10-04 14:12:48	22	37.4
2022-10-04 15:52:48	7.5	55
2022-10-04 17:32:48	4.1	68.4
2022-10-04 19:12:48	2.7	77.8
2022-10-04 20:52:48	2	81.5
2022-10-04 22:32:48	1.7	79.2
2022-10-05 00:12:48	1.6	77.6
2022-10-05 01:52:48	1.4	77.9
2022-10-05 03:32:48	1.4	74.4
2022-10-05 05:12:48	0.8	73.9
2022-10-05 06:52:48	2	72.9
2022-10-05 08:32:48	4.2	73.4
2022-10-05 10:12:48	6	71.7
2022-10-05 11:52:48	10	58.2
2022-10-05 13:32:48	7.7	63.8
2022-10-05 15:12:48	8	60.7
2022-10-05 16:52:48	6.6	64.9
2022-10-05 18:32:48	3.1	74.8
2022-10-05 20:12:48	2.1	79.6
2022-10-05 21:52:48	1.3	82.8
2022-10-05 23:32:48	0.2	84.4
2022-10-06 01:12:48	-0.1	86
2022-10-06 02:52:48	-0.5	86.6
2022-10-06 04:32:48	-0.6	87.3
2022-10-06 06:12:48	-0.2	86
2022-10-06 07:52:48	3.8	83.7
2022-10-06 09:32:48	8.5	66.6
2022-10-06 11:12:48	12.4	59.6
2022-10-06 12:52:48	12.7	36.5
2022-10-06 14:32:48	10.2	37.3
2022-10-06 16:12:48	8.7	51.9
2022-10-06 17:52:48	7	59.6
2022-10-06 19:32:48	6	57.1
2022-10-06 21:12:48	3.2	64.8
2022-10-06 22:52:48	1.9	72.5
2022-10-07 00:32:48	2.3	77.7
2022-10-07 02:12:48	1.6	79.5
2022-10-07 03:52:48	1.5	71.6
2022-10-07 05:32:48	-0.4	80.1
2022-10-07 07:12:48	2.9	72.3
2022-10-07 08:52:48	8.4	58
2022-10-07 10:32:48	12.5	40.7
2022-10-07 12:12:48	15.4	35.7
2022-10-07 13:52:48	13	39.7
2022-10-07 15:32:48	11.5	44.7
2022-10-07 17:12:48	7.7	58.8
2022-10-07 18:52:48	4.5	71.4
2022-10-07 20:32:48	3.4	77.2
2022-10-07 22:12:48	2.9	77.1
2022-10-07 23:52:48	2	79.2
2022-10-08 01:32:48	1.8	80.7
2022-10-08 03:12:48	1.8	80.7
2022-10-08 04:52:48	1.8	80.7
2022-10-08 06:32:48	2.6	80.5
2022-10-08 08:12:48	7.5	71.1
2022-10-08 09:52:48	12.6	51.9
2022-10-08 11:32:48	12.6	53.3
2022-10-08 13:12:48	15.6	46.3
2022-10-08 14:52:48	12.1	53.3
2022-10-08 16:32:48	9.2	70.6
2022-10-08 18:12:48	8.1	79
2022-10-08 19:52:48	7.1	86
2022-10-08 21:32:48	6.7	87.7
2022-10-08 23:12:48	7.3	88.6
2022-10-09 00:52:48	8.6	89.6
2022-10-09 02:32:48	7.2	89.3
2022-10-09 04:12:48	6.9	89.9
2022-10-09 05:52:48	7.1	89.9
2022-10-09 07:32:48	7	90.2
2022-10-09 09:12:48	8.4	90.3
2022-10-09 10:52:48	9.9	88.9
2022-10-09 12:32:48	9.7	88.5
2022-10-09 14:12:48	9.3	89.1
2022-10-09 15:52:48	8.1	89.8
2022-10-09 17:32:48	7.5	90.1
2022-10-09 19:12:48	6.8	89.9
2022-10-09 20:52:48	6.2	90.4
2022-10-09 22:32:48	6	90.4
2022-10-10 00:12:48	6	90.7
2022-10-10 01:52:48	6.1	90.7
2022-10-10 03:32:48	6.3	90.8
2022-10-10 05:12:48	6.1	90.4
2022-10-10 06:52:48	6.4	90.8
2022-10-10 08:32:48	7.1	89.9
2022-10-10 10:12:48	9.8	84.8
2022-10-10 11:52:48	12.3	77.9
2022-10-10 13:32:48	11.6	67.6
2022-10-10 15:12:48	10.4	66.9
2022-10-10 16:52:48	8.9	64.9
2022-10-10 18:32:48	7.5	62.4
2022-10-10 20:12:48	6.3	61.7
2022-10-10 21:52:48	5.1	62.9
2022-10-10 23:32:48	3.8	68.3
2022-10-11 01:12:48	2.6	70.2
2022-10-11 02:52:48	1.8	72.9
2022-10-11 04:32:48	1	75.9
2022-10-11 06:12:48	1.2	75.9
2022-10-11 07:52:48	4.3	65
2022-10-11 09:32:48	8.9	52.4
2022-10-11 11:12:48	13.5	48
2022-10-11 12:52:48	15.1	45.7
2022-10-11 14:32:48	12.5	37.6
2022-10-11 16:12:48	11.2	49.7
2022-10-11 17:52:48	9.5	53.4
2022-10-11 19:32:48	9.1	50.9
2022-10-11 21:12:48	5.8	67.8
2022-10-11 22:52:48	3.8	75.3
2022-10-12 00:32:48	3.2	77.9
2022-10-12 02:12:48	3.6	77.2
2022-10-12 03:52:48	1.7	82.1
2022-10-12 05:32:48	1.3	83.9
2022-10-12 07:12:48	3.3	83.6
2022-10-12 08:52:48	10.3	70.8
2022-10-12 10:32:48	14.7	60.8
2022-10-12 12:12:48	16.7	47.4
2022-10-12 13:52:48	15.5	49.8
2022-10-12 15:32:48	13.8	50.6
2022-10-12 17:12:48	11	58.4
2022-10-12 18:52:48	8.1	68.3
2022-10-12 20:32:48	6.8	73.1
2022-10-12 22:12:48	7.3	71.9
2022-10-12 23:52:48	10.3	65.1
2022-10-13 01:32:48	10.1	65.5
2022-10-13 03:12:48	9.7	70.3
2022-10-13 04:52:48	8.3	75
2022-10-13 06:32:48	8.9	74.7
2022-10-13 08:12:48	11.4	71
2022-10-13 09:52:48	15.9	63.4
2022-10-13 11:32:48	17.8	56.5
2022-10-13 13:12:48	19.7	50.9
2022-10-13 14:52:48	17.3	53
2022-10-13 16:32:48	14.9	61.3
2022-10-13 18:12:48	11.2	73.9
2022-10-13 19:52:48	9	79.6
2022-10-13 21:32:48	7.4	82.7
2022-10-13 23:12:48	6	83.9
2022-10-14 00:52:48	5.1	85.1
2022-10-14 02:32:48	3.8	85.9
2022-10-14 04:12:48	3.3	86.1
2022-10-14 05:52:48	3.3	87.2
2022-10-14 07:32:48	7.2	87.8
2022-10-14 09:12:48	12.4	83.1
2022-10-14 10:52:48	13.3	80.5
2022-10-14 12:32:48	14.9	76.4
2022-10-14 14:12:48	14.6	78
2022-10-14 15:52:48	13	79.3
2022-10-14 17:32:48	10.2	84.5
2022-10-14 19:12:48	8.9	86.1
2022-10-14 20:52:48	8.1	87.7
2022-10-14 22:32:48	7.8	88.4
2022-10-15 00:12:48	8.3	89.2
2022-10-15 01:52:48	8.2	88.8
2022-10-15 03:32:48	8.2	87.3
2022-10-15 05:12:48	7.8	87.6
2022-10-15 06:52:48	7.4	88.6
2022-10-15 08:32:48	10.4	86.4
2022-10-15 10:12:48	14.3	69.4
2022-10-15 11:52:48	18.3	42.4
2022-10-15 13:32:48	17.3	40.7
2022-10-15 15:12:48	14.2	40.9
2022-10-15 16:52:48	11.4	51.2
2022-10-15 18:32:48	7.7	64.7
2022-10-15 20:12:48	8.2	61.6
2022-10-15 21:52:48	6	67.9
2022-10-15 23:32:48	6	70.8
2022-10-16 01:12:48	7.9	52.2
2022-10-16 02:52:48	5.5	58.4
2022-10-16 04:32:48	4.1	58.7
2022-10-16 06:12:48	3.9	57.7
2022-10-16 07:52:48	5.5	55.7
2022-10-16 09:32:48	9.5	41.4
2022-10-16 11:12:48	12	34.3
2022-10-16 12:52:48	12.4	32.2
2022-10-16 14:32:48	9.6	39.4
2022-10-16 16:12:48	8.5	42.9
2022-10-16 17:52:48	8	44.3
2022-10-16 19:32:48	7.2	48.2
2022-10-16 21:12:48	6.6	50.1
2022-10-16 22:52:48	4.8	58.8
2022-10-17 00:32:48	4	64
2022-10-17 02:12:48	3.3	67.8
2022-10-17 03:52:48	2.9	71.5
2022-10-17 05:32:48	2.8	73.9
2022-10-17 07:12:48	3.7	72.5
2022-10-17 08:52:48	5.8	65.2
2022-10-17 10:32:48	6.7	60.9
2022-10-17 12:12:48	7.9	53.2
2022-10-17 13:52:48	7	53.1
2022-10-17 15:32:48	6.5	53.9
2022-10-17 17:12:48	6	57.6
2022-10-17 18:52:48	4.5	62.8
2022-10-17 20:32:48	4.2	64.1
2022-10-17 22:12:48	3.9	63.6
2022-10-17 23:52:48	4	63.6
2022-10-18 01:32:48	3.7	62.2
2022-10-18 03:12:48	2.2	65.9
2022-10-18 04:52:48	1.3	65.7
2022-10-18 06:32:48	0.9	67.8
2022-10-18 08:12:48	4.2	61
2022-10-18 09:52:48	8.5	49.4
2022-10-18 11:32:48	11.5	42.7
2022-10-18 13:12:48	11.2	35.3
2022-10-18 14:52:48	7.8	38.7
2022-10-18 16:32:48	6.7	40.1
2022-10-18 18:12:48	5.1	45.5
2022-10-18 19:52:48	3.9	51.7
2022-10-18 21:32:48	1.3	62.7
2022-10-18 23:12:48	-0.4	69.6
2022-10-19 00:52:48	-1.2	72.6
2022-10-19 02:32:48	-1.1	72.3
2022-10-19 04:12:48	-1.7	74.9
2022-10-19 05:52:48	-2.7	77
2022-10-19 07:32:48	0.1	75.3
2022-10-19 09:12:48	8.6	59.4
2022-10-19 10:52:48	12.6	41.8
2022-10-19 12:32:48	16	36.8
2022-10-19 14:12:48	13.5	35.5
2022-10-19 15:52:48	12.2	39.6
2022-10-19 17:32:48	10.1	46.6
2022-10-19 19:12:48	9.3	49
2022-10-19 20:52:48	8.7	50.4
2022-10-19 22:32:48	8.1	54.2
2022-10-20 00:12:48	8.7	57.1
2022-10-20 01:52:48	8.1	58.4
2022-10-20 03:32:48	7	61
2022-10-20 05:12:48	5.8	64.3
2022-10-20 06:52:48	5.1	68.1
2022-10-20 08:32:48	9.3	61.4
2022-10-20 10:12:48	15.2	47.2
2022-10-20 11:52:48	19.5	43.1
2022-10-20 13:32:48	19.4	40.9
2022-10-20 15:12:48	14.8	56.6
2022-10-20 16:52:48	12.4	63.2
2022-10-20 18:32:48	10.9	66.6
2022-10-20 20:12:48	13.5	57.3
2022-10-20 21:52:48	12.7	58.2
2022-10-20 23:32:48	11.6	58.5
2022-10-21 01:12:48	10.9	57.4
2022-10-21 02:52:48	10.6	61.1
2022-10-21 04:32:48	10.6	63.8
2022-10-21 06:12:48	10.4	65.1
2022-10-21 07:52:48	9.5	74.8
2022-10-21 09:32:48	13.7	67.1
2022-10-21 11:12:48	16.7	57.8
2022-10-21 12:52:48	16.9	52.5
2022-10-21 14:32:48	13.4	61.1
2022-10-21 16:12:48	11.2	68.4
2022-10-21 17:52:48	9.2	69.7
2022-10-21 19:32:48	7.2	70.6
2022-10-21 21:12:48	5.6	73.2
2022-10-21 22:52:48	5.2	74.8
2022-10-22 00:32:48	3.8	77.7
2022-10-22 02:12:48	2.8	75.5
2022-10-22 03:52:48	3.5	74
2022-10-22 05:32:48	3.5	70.4
2022-10-22 07:12:48	3.8	68.7
2022-10-22 08:52:48	7.7	57.9
2022-10-22 10:32:48	10.9	44.7
2022-10-22 12:12:48	12.7	41.8
2022-10-22 13:52:48	9.4	44.5
2022-10-22 15:32:48	8.5	43.9
2022-10-22 17:12:48	6.3	49.1
2022-10-22 18:52:48	3.7	60.9
2022-10-22 20:32:48	3	66
2022-10-22 22:12:48	1.2	71.1
2022-10-22 23:52:48	3.8	59.1
2022-10-23 01:32:48	4.9	57.9
2022-10-23 03:12:48	4.6	73.1
2022-10-23 04:52:48	4.7	75.1
2022-10-23 06:32:48	4.1	80.1
2022-10-23 08:12:48	5.9	74.5
2022-10-23 09:52:48	8.5	62.6
2022-10-23 11:32:48	9.1	57.1
2022-10-23 13:12:48	8.5	56.6
2022-10-23 14:52:48	6.6	54.9
2022-10-23 16:32:48	5.1	55.6
2022-10-23 18:12:48	5.1	54.7
2022-10-23 19:52:48	4.5	54.6
2022-10-23 21:32:48	3.5	57.2
2022-10-23 23:12:48	0.6	64.7
2022-10-24 00:52:48	0	67.6
2022-10-24 02:32:48	-1.9	71.9
2022-10-24 04:12:48	-4	74.5
2022-10-24 05:52:48	-3.2	76
2022-10-24 07:32:48	1.2	70.7
2022-10-24 09:12:48	7.5	51.2
2022-10-24 10:52:48	23.8	37.6
2022-10-24 12:32:48	24.1	34.3
2022-10-24 14:12:48	25.9	32.2
2022-10-24 15:52:48	6.8	40.6
2022-10-24 17:32:48	4.2	47.8
2022-10-24 19:12:48	0.4	57.3
2022-10-24 20:52:48	-0.4	65.9
2022-10-24 22:32:48	-1.1	69.5
